# Supplementary material for: An Assessment of Growth Media Enrichment on Lipid Metabolome and the Concurrent Phenotypic Properties of Candida albicans
Source: PLoS One. 2014 Nov 25;9(11):e113664. doi: 10.1371/journal.pone.0113664 (PMC4244132; doi:10.1371/journal.pone.0113664)
Supplement: Supplementary Sheet S1 — Molecular species of PGL, SL and SE of YPD and YNB grown C. albicans . The data is represented as the percentage of total PGL+SL+SE mass spectral signals after normalization to internal standards. The zero values in the table indicate non-significant or undetected values. Error bars indicate ± SEM. (n = 2, for 2 independent analyses of lipid extracts from 2 independent cultures). (XLS) [file pone.0113664.s001.xls]

## Sheet: Lipid profile data
Supplementary Sheet S1. Molecular species of PGL, SL and SE of YPD and YNB grown strain C. albicans. The data is represented as the percentage of total PGL + SL + SE mass spectral signals after normalization to internal standards.
The zero values in the table indicate non-significant or undetected values. Error bars indicate ± SEM. (n = 2, for 2 independent analyses of lipid extracts from 2 independent cultures).
	CAI-4-YPD		CAI-4-YNB
Lipid	Average	SEM	Average	SEM	p-value
PC 26:1	0.000343654	0.000135007	0.000725524	9.18492e-05	0.0721462
PC 26:0	0.000218796	3.77028e-05	0.00127917	0.000246737	0.0255948
PC 28:1	0.00229956	0.000419271	0.00177451	0.000457378	0.243265
PC 28:0	0.000337083	6.85259e-05	0.000992966	0.000258081	0.0666875
PC 30:2	0.00577204	0.00250084	0.00201707	4.24216e-05	0.136051
PC 30:1	0.0332706	0.0170624	0.00527211	6.59363e-05	0.12125
PC 30:0	0.00068101	1.9312e-05	0.000981589	0.000278187	0.196905
PC 31:2	0.00525761	0.000489099	0.0027423	1.33695e-05	0.0179086
PC 31:1	0.0194385	0.00015709	0.00718945	0.000754642	0.00196829
PC 31:0	0	0	0.000121512	0.000121514	0.211325
PC 32:2	0.547645	0.0377009	0.290723	0.0665187	0.0391515
PC 32:1	0.41525	0.130813	0.278841	0.0609895	0.222181
PC 32:0	0	0	0	0	#DIV/0!
PC 33:2	0.145079	0.0271228	0.178921	0.0215954	0.215974
PC 33:1	0.084371	0.00230376	0.111449	0.0112102	0.0708184
PC 33:0	0	0	0	0	#DIV/0!
PC 34:4	0.549005	0.088953	0.660367	0.114296	0.261167
PC 34:3	2.70748	0.168648	2.23386	0.38472	0.188303
PC 34:2	2.46432	0.187878	2.16479	0.38012	0.276567
PC 34:1	0.947838	0.219501	0.720285	0.200633	0.262059
PC 36:6	0.061303	0.0209034	0.221313	0.0222447	0.0172595
PC 36:5	0.793605	0.20823	1.85064	0.259319	0.0431799
PC 36:4	2.73334	0.513067	2.29223	0.397339	0.283395
PC 36:3	3.23293	0.11672	2.29194	0.449953	0.0901168
PC 36:2	1.35171	0.0865457	1.42312	0.239024	0.402585
PC 36:1	0.275123	0.0152912	0.373489	0.0556663	0.115251
PC 38:6	0.00266175	0.000474454	0.00970099	0.00113874	0.0146829
PC 38:5	0.0165208	0.0004565	0.0469621	0.0113863	0.0581026
PC 38:4	0.0279162	0.00132641	0.0472742	0.00836081	0.0747516
PC 38:3	0.0518281	0.00154875	0.0461292	0.00631794	0.236688
PC 38:2	0.0189194	0.000347385	0.0347612	0.00279717	0.0151143
PC 40:5	1.4122e-05	1.41221e-05	0.000705438	0.000305368	0.0760671
PC 40:4	0.00114619	0.00102898	0.00246359	0.00108842	0.235935
PC 40:3	0.00299474	0.0021524	0.00261467	0.00134756	0.447378
PC 40:2	0.00333138	0.00231972	0.00468624	0.0020096	0.351013
Total PC	16.502	0.449772	15.3104	2.69799	0.352801
PE 26:1	4.92562e-05	4.92567e-05	9.72973e-05	4.20862e-05	0.267814
PE 26:0	0.000168288	2.93245e-05	0.000409806	0.000126179	0.101636
PE 28:1	0.000339886	0.000151986	0.000889738	0.000176459	0.0710615
PE 30:2	0.000389954	0.000202891	0.000256835	5.17052e-05	0.294979
PE 30:1	0.0117759	0.00794273	0.00235787	0.000382324	0.17897
PE 30:0	0	0	0.000626778	0.000323436	0.0961122
PE 31:2	0.000379512	0.000284786	0.000419035	0.000119332	0.454929
PE 31:1	0.0057467	0.0012704	0.0057008	0.000279131	0.487526
PE 31:0	0	0	0.000988171	0.000101702	0.00521341
PE 32:2	0.207572	0.039857	0.118877	0.0106097	0.0822412
PE 32:1	0.322409	0.0705754	0.316791	0.0215562	0.473123
PE 32:0	0	0	0.00222166	0.000546973	0.027803
PE 33:2	0.0602635	0.0121168	0.10075	0.0022997	0.0407985
PE 33:1	0.0625519	0.000743296	0.179749	0.00948815	0.00326499
PE 33:0	0.000249858	0.000249861	0	0	0.211325
PE 34:4	0.308238	0.00335281	0.282768	0.0150524	0.120203
PE 34:3	0.897247	0.0147551	0.512625	0.0249379	0.00281381
PE 34:2	2.28676	0.172071	2.09274	0.0978791	0.215201
PE 34:1	1.61371	0.268322	1.92627	0.178046	0.21706
PE 34:0	0	0	0	0	#DIV/0!
PE 35:2	0.108857	0.0123236	0.289641	0.00209632	0.00237358
PE 35:1	0.032476	0.00784925	0.160957	0.00143503	0.00191741
PE 35:0	0.00275168	0.000552855	0	0	0.0190378
PE 36:6	0.0817861	0.022606	0.0759845	0.00412373	0.412124
PE 36:5	0.652495	0.112815	0.731834	0.0690771	0.304779
PE 36:4	1.61819	0.0650392	1.30321	0.178828	0.119846
PE 36:3	1.62495	0.0593304	0.719683	0.0950557	0.00748868
PE 36:2	1.08319	0.11623	0.728649	0.106656	0.0768073
PE 36:1	0.242837	0.0227888	0.331057	0.0542421	0.136256
PE 36:0	0	0	0	0	#DIV/0!
PE 37:2	0.00570485	0.000200515	0.0146187	0.00122897	0.00948051
PE 37:1	0.00361376	0.00114781	0.0112918	0.00153922	0.02861
PE 37:0	0.005201	0.000341991	0.00208157	0.000447633	0.0155486
PE 38:6	0.00440974	0.000745038	0.00268554	0.000169254	0.0763165
PE 38:5	0.00333106	0.000149785	0.00476697	0.000175674	0.0124438
PE 38:4	0.00912412	0.00112877	0.00897073	0.0017951	0.474459
PE 38:3	0.00973282	0.00392663	0.00618661	0.000960925	0.236437
PE 38:2	0.0112285	0.00535451	0.00607444	0.000977788	0.221817
PE 38:1	0.000171754	0.000171756	0.00083554	0.00015727	0.0520999
PE 38:0	0	0	0.00013732	0.000101904	0.155079
PE 40:3	0	0	0	0	#DIV/0!
PE 40:2	9.1973e-05	9.19739e-05	9.91759e-05	9.91768e-05	0.481186
PE 42:4	0	0	0	0	#DIV/0!
PE 42:3	0	0	0	0	#DIV/0!
PE 42:2	0.000672752	0.000672758	0.000168917	0.000109992	0.268408
Total PE	11.2787	0.544379	9.94348	0.852224	0.158783
PI 26:0	0	0	0	0	#DIV/0!
PI 28:0	0.000505152	0.000180348	0	0	0.0536634
PI 30:2	0	0	0	0	#DIV/0!
PI 30:1	0.000638052	0.000124813	0	0	0.0180998
PI 30:0	0	0	0	0	#DIV/0!
PI 31:2	0	0	0	0	#DIV/0!
PI 31:1	0.0041323	0.000241182	0.00204122	0.000442887	0.0267665
PI 31:0	0	0	0	0	#DIV/0!
PI 32:2	0.0406358	0.00466649	0.00118076	0.000898806	0.00709952
PI 32:1	0.258578	0.0132377	0.00598279	0.000884958	0.00137365
PI 32:0	0	0	0.00056839	0.000102946	0.0156362
PI 33:2	0.0556044	0.0218959	0.00130669	0.000217688	0.0656698
PI 33:1	0.103987	0.0178382	0.00264151	0.000885207	0.0148403
PI 33:0	0	0	0.000379381	0.000379385	0.211325
PI 34:4	0.00639074	0.0040054	0.000360831	5.92892e-05	0.135594
PI 34:3	0.218917	0.0512415	0.0145674	0.00214084	0.0287991
PI 34:2	2.03083	0.346492	0.0820173	0.0126978	0.0151128
PI 34:1	2.44117	0.471568	0.087925	0.0122449	0.0189562
PI 35:2	0.0818501	0.0392154	0.0117552	0.000826329	0.10792
PI 35:1	0.0778142	0.0216175	0.0101693	0.000513084	0.0443924
PI 35:0	0	0	0	0	#DIV/0!
PI 36:6	0.00017993	0.000179932	0	0	0.211325
PI 36:5	0.0285456	0.0135481	0.00288892	0.000153458	0.0993894
PI 36:4	0.130866	0.011119	0.0134039	0.00484166	0.00524594
PI 36:3	0.248369	0.00930473	0.0383767	0.00449874	0.00120676
PI 36:2	0.310038	0.0595949	0.0498321	0.00667928	0.0246119
PI 36:1	0.191974	0.00317511	0.0300715	0.00468644	0.000610108
PI 38:2	0	0	2.56463e-05	2.56465e-05	0.211325
PI 38:1	0	0	0	0	#DIV/0!
PI 38:0	0	0	0	0	#DIV/0!
Total PI	6.23102	0.10168	0.355495	0.0506227	0.000186752
PS 30:2	0.000440583	0.000440587	0	0	0.211325
PS 30:1	0.00091015	0.000386156	0	0	0.0712561
PS 30:0	8.10377e-05	8.10385e-05	3.19676e-05	3.19679e-05	0.314986
PS 32:2	0.0122973	0.00435693	0.0131752	0.00131173	0.432409
PS 32:1	0.183404	0.0368771	0.0785232	0.00525117	0.0531913
PS 32:0	0	0	0	0	#DIV/0!
PS 33:2	0.0184651	0.00767381	0.0263279	0.00425362	0.232367
PS 33:1	0.0422814	0.00840709	0.069344	0.0129172	0.11059
PS 33:0	0	0	0.000207253	0.000207255	0.211325
PS 34:4	0.00430609	0.00117046	0.00463429	0.00050554	0.410458
PS 34:3	0.0620489	0.0270429	0.0885064	0.00735083	0.222386
PS 34:2	0.973269	0.230787	1.02173	0.0431077	0.427793
PS 34:1	1.48669	0.39293	1.34579	0.0197085	0.37725
PS 34:0	0	0	0	0	#DIV/0!
PS 35:2	0.0286312	0.0276179	0.0812568	0.0113437	0.11001
PS 35:1	0.0241265	0.0120386	0.0968904	0.00798125	0.0186088
PS 35:0	0	0	0	0	#DIV/0!
PS 36:6	0.00201847	0.00201849	0.00321887	9.33738e-05	0.306354
PS 36:5	0.0113239	0.00974856	0.0107688	0.00222484	0.480389
PS 36:4	0.0468725	0.0299457	0.0221245	0.00159213	0.247993
PS 36:3	0.0278059	0.0179737	0.0304852	0.00213823	0.447949
PS 36:2	0.0576365	0.0325941	0.0754089	0.000492589	0.320143
PS 36:1	0.0490302	0.0180598	0.0839062	0.000692026	0.096705
PS 36:0	0.00101429	0.0010143	0	0	0.211325
PS 38:6	0.00140739	0.000735011	0.000490089	0.000177879	0.174478
PS 38:5	7.77779e-05	7.77787e-05	0.000219417	4.66962e-05	0.129422
PS 38:4	0.000541261	0.000541266	8.06573e-05	8.06581e-05	0.244282
PS 38:3	0	0	0	0	#DIV/0!
PS 38:2	0	0	0	0	#DIV/0!
PS 38:1	0	0	4.33328e-05	4.33332e-05	0.211325
PS 40:4	0	0	0	0	#DIV/0!
PS 40:3	0	0	0	0	#DIV/0!
PS 40:2	0.000258079	0.000258082	3.47466e-05	2.22484e-05	0.239731
PS 40:1	0	0	0	0	#DIV/0!
PS 42:4	0	0	1.39948e-05	1.3995e-05	0.211325
PS 42:3	0	0	1.82011e-05	1.82013e-05	0.211325
PS 42:2	0	0	0.000347721	3.49012e-05	0.00496226
PS 42:1	0	0	0.000224203	8.47979e-05	0.0591065
PS 44:3	0	0	9.2878e-05	5.13387e-05	0.106075
PS 44:2	0	0	0.000275375	0.000177241	0.130239
Total PS	3.03494	0.000992004	3.05417	0.12111	0.444226
PG 30:1	0	0	0.000209116	7.16789e-05	0.0500752
PG 30:0	0.000213488	0.00021349	0	0	0.211325
PG 32:2	0.00348626	0.00127979	0.0187808	0.000884795	0.00509514
PG 32:1	0.0308802	0.000813757	0.117409	0.00654574	0.00288042
PG 32:0	0	0	0.0010317	0.00103171	0.211325
PG 34:4	0.0016652	0.00149841	0.00781552	0.000283971	0.0281705
PG 34:3	0.0119251	0.00492837	0.131078	0.00654957	0.00234942
PG 34:2	0.20194	0.0428931	1.7745	0.0757343	0.00152465
PG 34:1	0.270144	0.016027	1.78247	0.22651	0.010905
PG 34:0	0	0	0	0	#DIV/0!
PG 34:5-O	0	0	0.00454454	9.58991e-05	0.000222495
PG 34:4-O	0.000380161	0.000380164	0.0137981	6.81019e-05	0.000413726
PG 36:6	0	0	0.00447199	0.000510378	0.00638791
PG 36:5	0.00837738	0.00241262	0.0373963	0.000379024	0.00350413
PG 36:4	0.0240489	0.0119013	0.052584	0.00302233	0.0728732
PG 36:3	0.0107912	0.00236779	0.0302757	0.00231996	0.0138725
PG 36:2	0.00834243	0.00489555	0.0661169	0.00420304	0.00612187
PG 36:1	0.00380709	0.000111458	0.0483389	0.00533606	0.00703098
PG 38:6	0	0	0	0	#DIV/0!
PG 38:5	0	0	0	0	#DIV/0!
Total PG	0.576001	0.0551092	4.09082	0.33134	0.00450459
PA 32:2	0.0331653	0.00241948	0.0104773	0.00214042	0.00983798
PA 32:1	0.0455695	0.00918536	0.026034	0.000157682	0.0836624
PA 32:0	0	0	0	0	#DIV/0!
PA 34:6	0	0	2.62313e-05	2.62316e-05	0.211325
PA 34:5	9.32466e-05	9.32475e-05	0.00133823	0.000155259	0.0102563
PA 34:4	0.0191778	0.000102403	0.0169459	0.00384418	0.310168
PA 34:3	0.129681	0.0175121	0.0773797	0.00886647	0.0583501
PA 34:2	0.508059	0.0677875	0.213639	0.0258027	0.0278354
PA 34:1	0.408474	0.0668494	0.207328	0.0114261	0.048679
PA 36:6	0.00179841	0.00103194	0.00922299	0.00273391	0.063116
PA 36:5	0.0246368	0.00538397	0.0441101	0.0113254	0.130324
PA 36:4	0.118863	0.00776107	0.0680135	0.0173455	0.0579379
PA 36:3	0.151926	0.0163389	0.0859951	0.0173181	0.0547091
PA 36:2	0.186513	0.0123474	0.081616	0.0171973	0.0192008
PA 36:1	0.0266362	4.27124e-05	0.0367589	0.00704629	0.143682
Total PA	1.65459	0.0603262	0.878885	0.12507	0.0152907
LysoPC 14:1	6.69433e-05	6.69439e-05	0	0	0.211325
LysoPC 14:0	0.00118187	0.000184694	9.70554e-06	9.70563e-06	0.0120014
LysoPC 15:1	7.25409e-05	1.23812e-05	0	0	0.0139583
LysoPC 15:0	0.00057428	0.00031386	0	0	0.104391
LysoPC 16:1	0.119748	0.021091	0.0117579	0.00275035	0.0183356
LysoPC 16:0	0.0280062	0.00621987	0.00726881	0.000870267	0.0403822
LysoPC 17:1	0.00671718	0.00251607	0.00332538	0.00153872	0.184538
LysoPC 17:0	0.00174824	0.00155276	0.000524045	3.23839e-06	0.256534
LysoPC 18:3	0.0440028	0.0130066	0.0245785	0.0136404	0.205524
LysoPC 18:2	0.301089	0.0818963	0.0718736	0.0338826	0.0613035
LysoPC 18:1	0.250184	0.0097639	0.0422529	0.0149838	0.00365829
LysoPC 18:0	0.0080642	0.00646077	0.00480083	0.00302857	0.346146
Total LysoPC	0.761455	0.142557	0.166392	0.0628906	0.0311146
LysoPE 14:1	0	0	0	0	#DIV/0!
LysoPE 15:1	0	0	0	0	#DIV/0!
LysoPE 15:0	0.00304541	0.00304544	1.54539e-05	1.54541e-05	0.212306
LysoPE 16:1	0.058857	0.0303486	0.0133828	0.000376925	0.136392
LysoPE 16:0	0.0842807	0.0522171	0.0457462	0.00867083	0.271153
LysoPE 17:1	0.00468774	0.00468778	0.00299761	0.000140091	0.376531
LysoPE 17:0	0.000800163	0.000800171	0.00213192	0.000645565	0.162281
LysoPE 18:3	0.0249761	0.014443	0.00994068	0.00021434	0.20361
LysoPE 18:2	0.133916	0.0654394	0.0281776	0.00791217	0.12494
LysoPE 18:1	0.140117	0.0517814	0.0426928	0.00521427	0.101047
LysoPE 20:1	0.000418669	0.00014321	5.61063e-05	9.83176e-06	0.0637313
LysoPE 20:0	0	0	1.55198e-05	1.552e-05	0.211325
Total LysoPE	0.451099	0.222906	0.145157	0.00376642	0.1518
LysoPG 16:1	0.000125569	0.00012557	0	0	0.211325
LysoPG 16:0	0.00228275	0.000344033	0.00556566	0.00071466	0.0268554
LysoPG 18:3	0.00109254	0.000546199	0	0	0.0917327
LysoPG 18:2	0.00262587	0.000575898	0.0046056	0.004071	0.338845
LysoPG 18:1	0.00270621	0.000299208	0.00286746	0.0010751	0.449177
Total LysoPG	0.00883293	0.00104135	0.0130387	0.00443144	0.226532
IPC 40:0;3	0.0036668	0.00300288	0	0	0.17323
IPC40:0;4	0.000115008	0.000115009	0	0	0.211325
IPC 42:0;3	0.771011	0.150452	0.181097	0.0320961	0.0308852
IPC 40:0;5	0.000352248	0.000107786	0	0	0.0411226
IPC 42:0;4	0.185914	0.117575	0.232335	0.0282704	0.369018
IPC 44:0;3	0.86323	0.210735	0.466112	0.0734733	0.108568
IPC 42:0;5	0.00511283	0.00443165	0	0	0.183933
IPC 44:0;4	0.0539305	0.0211601	0.350204	0.104069	0.054027
IPC 44:0;5	0.00484041	0.00422721	0	0	0.185362
Total IPC	1.88817	0.511805	1.22975	0.237909	0.181828
MIPC 40:0;3	0.00805079	0.0005045	0.00472182	0.00472187	0.277935
MIPC 42:0;3	1.98038	0.226728	1.017	0.134893	0.0337443
MIPC 40:0;5	0.000681228	0.000681234	0	0	0.211325
MIPC 42:0;4	0.295745	0.142218	3.28357	1.19673	0.0656903
MIPC 44:0;3	1.74022	0.168548	4.26931	0.700655	0.0362372
MIPC 42:0;5	0	0	0.0630793	0.033523	0.100301
MIPC 44:0;4	0.0549896	0.0279663	3.65782	1.80782	0.0922511
MIPC 44:0;5	0.00799666	0.00359479	0.0590826	0.0295263	0.114011
Total MIPC	4.08806	0.115422	12.3546	3.89843	0.0840809
M(IP)2C 42:0;3	0.0576778	0.00192075	0	0	0.00055356
M(IP)2C 42:0;4	0.00090722	0.000273039	0	0	0.0399374
M(IP)2C 44:0;3	0.0403622	0.000472971	0	0	6.86423e-05
M(IP)2C 44:0;4	0	0	0	0	#DIV/0!
Total M(IP)2C	0.0989473	0.00212068	0	0	0.000229513
Lanosterol	0.811319	0.0146024	0.965646	0.258444	0.305768
Zymosterol	0.231453	0.112956	0.808522	0.188018	0.0595926
Episterol + Fecosterol	2.6992	0.856277	1.05261	0.216584	0.101648
Ergostatetraenol	1.73303	0.0397763	0.109399	0.0218785	0.000390407
Ergosterol	1.37748	0.508135	1.97957	0.357941	0.217442
Total SE	6.85248	0.515477	4.91574	1.04286	0.118925
